# Supplementary material for: Plastid dsRNA transgenes trigger phased small RNA-based gene silencing of nuclear-encoded genes
Source: Plant Cell. 2023 Jun 13;35(9):3398–412. doi: 10.1093/plcell/koad165 (PMC10473229; doi:10.1093/plcell/koad165)
Supplement: koad165_Supplementary_Data [file koad165_supplementary_data.zip]

Archive with 3 entries (3 files):
- All supplemental Figs.pdf
- Author_Revisions_Checklist.pdf
- tpc22.01212.PeerReviewReport.pdf
